# Supplementary material for: Intraoperative Extravascular Ultrasound in the Identification of Flow-Limiting Dissections after Balloon Angioplasty in the Femoropopliteal Segment
Source: J Clin Med. 2024 Mar 13;13(6):1635. doi: 10.3390/jcm13061635 (PMC10971548; doi:10.3390/jcm13061635)
Supplement: Supplementary file 1 [file jcm-13-01635-s001.zip]

Archive with 1 entries (1 files):
- jcm-2873089-supplementary.pdf
